# Supplementary material for: Developmental differences in children’s and adults’ use of geometric information in map-reading tasks
Source: PLoS One. 2020 Dec 29;15(12):e0243845. doi: 10.1371/journal.pone.0243845 (PMC7771865; doi:10.1371/journal.pone.0243845)
Supplement: S1 Dataset — (XLSX) [file pone.0243845.s001.xlsx]

## Sheet: Hoja1
AGE	L1 distance	L2 distance	L3 distance	L4 distance	R1 distance	R2 distance	R3 distance	R4 distance	A3 angle	A4 angle	O3 angle	O4 angle
4	29.19	36.81	9.37	9.39	45.17	41.87	1.82	12.83	44.23	34.46	39.52	41.79
4	92.23	64.35	20.91	12.25	31.38	50.29	138.8	138.8	33.06	38.36	10.31	39.89
4	66.51	25.89	29.47	16.8	74.25	33.47	27.85	12.43	32.47	40.61	40.68	32.74
4	40.26	19.33	15.25	15.02	32.05	24.17	50.26	18.26	19.65	17.09	28.6	33.53
4	63.94	7.7	54.91	48.23	16.18	31.64	27.44	0.96	10.3	17.86	4.8	44.08
4	22.93	29.47	1.93	5.52	9.87	4.99	16.93	35.19	14.46	16.36	44.66	31.93
4	1.79	2.31	12.25	9.07	36.66	19.52	3.41	22.51	4.84	0.5	16.98	44.75
4	85.27	33.39	18.69	20.35	19.23	22.55	31.65	4.59	1.78	35.8	37	22.59
4	18.65	35.61	14.02	3.06	19.53	92.92	18.72	16.12	24.18	36.23	25.81	27.44
4	27.09	64.53	12.2	10.97	49.44	79.39	29.31	7.63	12.19	42.91	39.18	20.59
4	21.52	59.54	33.79	7.34	64.38	14.63	1.51	3.01	3.1	21.99	36.41	32.28
4	85.18	21.06	15.86	12.38	64.23	17.35	14.77	1.85	44.61	1.03	6.42	41.11
4	58.57	29.76	21.5	11.09	53.95	25.43	15.69	72.03	3.87	27.86	14.79	24.34
4	41.33	41.01	27.63	9.97	33.32	18.35	4.12	5.31	6.05	17.35	19.4	13.7
4	33.16	56.71	25.16	1.86	43.79	14.88	6.6	2.99	3.4	35.24	42.3	37.61
4	33.66	61.88	18.42	25.27	88.23	13.21	27.84	38.48	3.05	42.98	26.71	13.76
4	63.89	40.38	0.75	10.67	59.25	1.97	4.26	26.48	13.62	38.35	35.87	16.17
4	0.47	4.36	22.89	21.07	21.21	56.99	21.97	14.59	10.35	13.05	5.57	32.88
4	20.15	16.52	2.16	1.1	24.55	27.93	11.96	0.41	28.73	42.22	10.28	38.25
4	63.2	48.08	21.14	13.26	9.43	15.21	81.29	4.17	34.91	3.04	16.74	41.68
4	35.11	31.98	32.25	15.82	9.45	61	28.7	11.12	0.46	1.8	3.65	41.12
4	75.6	57.56	10.25	19.41	56.49	43.25	14.6	24.95	2.24	31.23	9.81	7.93
4	24.73	53.92	31.01	11.08	99.9	8.11	44.21	20.98	0.73	21.07	43.09	17.07
6	43.99	2.19	10.48	49.81	20.68	46.01	15.12	33.3	13.57	16.9	13.6	16.31
6	17.8	1.15	9.15	14.95	12.57	16.17	62.56	17.6	25.33	13.8	12.07	29.83
6	34.27	35.09	2.2	8.96	9.46	1.31	45.62	23.47	18.36	43.7	40.93	42.16
6	23.96	11.74	40.72	46.25	9.78	13.06	54.01	59.6	23.09	43.53	2.69	5.48
6	11.43	41.35	1.25	19.3	21.61	3.59	46.38	10.98	21.19	5.11	10.23	4.14
6	42.09	88.15	52.88	19.61	20.29	19.32	36.51	13.7	26.84	6.6	16.42	13.54
6	69.18	13.43	88.7	3.68	17.07	28.16	13.14	12.48	7.45	22.23	15.63	26.57
6	56.37	19.22	18.04	2.6	40.73	9.95	15.31	26.68	17.39	25.25	44.75	44.24
6	9.03	20.82	49.84	23.61	11.47	2.34	27.8	40.45	22.58	24.91	26.63	44.28
6	47.5	33.8	28.84	24.28	21.06	14.13	58.02	45.45	18.9	14.03	9.52	31.05
6	94.83	52.05	50.88	40.07	25.44	14.59	60.59	13.39	34.61	2.55	8.97	15.38
6	18.33	49.38	33.67	42.14	30.01	19.94	25.22	14.16	26.91	11.39	22.1	8.74
6	6.65	16.1	3.42	6.2	3.64	26.81	21.94	16.82	27.54	5.09	10.16	41.12
6	30.89	0.75	27.87	1.23	31.6	1.3	12.58	11.23	2.67	16.45	10.11	13.94
6	78.17	43.67	11.15	18.76	30.75	6.73	9.6	20.05	22.64	9.57	29.83	30.96
6	9.93	14.8	28.83	30.65	26.43	20.65	15.14	26.47	7.65	19.81	19.71	20.35
6	94.28	44.81	15.08	9.43	8.72	44.05	19.05	14.64	13.79	28.63	5.89	32.51
6	7.52	0.49	24.94	6.27	37.9	23.18	6.72	9.05	17.02	13.76	15.44	0.55
6	58.83	26.77	16.46	6.26	44.63	26.3	3.94	5.73	17.53	13.34	30.07	25.69
6	36.76	20.43	25.17	12.58	1.45	0.27	43.08	64.95	18.04	27.07	7.79	37.3
6	49.14	59.97	23.29	13.34	24.81	14.06	31.01	7.85	2.36	5.56	10.84	5.14
6	21.03	8.04	5.93	1.05	28.46	2.67	10.01	10.17	19.32	11.39	16.01	13.15
6	46.61	20.6	32.98	14.26	35.55	30	6.08	2.47	27.05	34.95	14.96	7.94
6	18.24	5.01	4.79	10.06	36.32	16.19	22.65	10.89	15.01	23.71	5.12	7.65
6	6.37	26	60.51	39.78	10.66	11.35	36.43	29.54	20.25	27.68	26.25	17.51
6	13.88	35.32	3.82	11.82	40.35	12.66	0.4	12.11	13.16	14.36	7.65	25.36
8	11.77	36.86	2.72	0.11	27.91	13.68	5.35	1.16	9.25	20.52	6.68	5.14
8	16.66	2.18	19.76	19.72	2.83	4.94	39.28	25.66	25.39	16.36	0.16	6.32
8	0.03	10.8	8.52	8.71	17.65	6.85	28.44	21.34	19.18	11.78	5.44	27.34
8	16.68	25.31	73.46	8.57	20.83	6.72	37.8	14.05	14.63	9.17	10.59	11.12
8	13.87	14.51	30.54	43.8	35.21	18.06	20.11	24.63	33.1	14.67	23.7	28.21
8	38.31	30.24	14.76	10.44	20.64	1.46	6.48	5.79	33.16	8.99	2.2	5.41
8	9.83	59.06	5.27	2.09	19.35	3.49	1.01	0.11	14.38	6.23	15.31	18.16
8	40.6	5.93	10.72	33.78	22.49	6.76	17.98	25.24	19.88	9.95	7.57	1.51
8	46.94	16.12	49.91	12.09	63.28	29.74	10.18	11.54	16.48	2.29	14.51	22.18
8	9.22	17.11	24.28	50.5	63.23	18.24	32.91	60.46	0.94	20.01	27.16	10.14
8	4.86	1.61	15.87	38.93	9.56	28.71	0.71	33.77	42.11	6.08	5.56	21.63
8	52.76	20.29	17.52	4.9	37.16	43.39	44.39	23.75	2.66	2.99	21.06	7.17
8	42.01	39.31	31.45	10.68	39.9	35.91	26.26	11.15	6.21	0.69	8.24	0.5
8	7.55	10.17	21.78	49.96	26.2	9.21	76.17	42.58	17.08	28.69	23.07	44.5
8	25.82	14.39	25.93	15.88	14.77	4.23	31.17	9.64	21.19	23.85	17.03	21.26
8	14.54	38.83	3.08	24.49	54.98	27.34	2.95	18.7	7.54	10.26	23.12	36.04
8	34.27	28.76	29.93	13.8	2.79	1.31	4.92	6.6	16.87	17.95	40.93	14.93
8	6.95	35.09	49.64	72.2	29.02	41.09	62.68	9.97	32.24	41.78	24.08	5.11
8	22.81	44.86	39.91	21.65	4.29	23.9	49.29	48.58	23.43	16.58	16.34	11.54
8	7.16	24.8	30.27	37.78	13.71	38.15	33.92	42.11	32.38	12.59	9.08	36.21
8	23.28	30.93	39.68	20.13	31.91	32.17	16.2	48.69	24.12	22.11	22.55	41.69
8	60.26	41.57	31.27	17.26	33.49	33.76	4.94	4.85	21.8	11.03	13.24	9.39
8	15.64	19.46	15.05	4.51	19.22	34.7	36.02	4.42	2.51	5.25	5.19	16.63
8	34.34	3.9	23.45	40.81	37.44	0.5	30.32	33.1	10.02	2.65	24.7	17.75
8	3.39	27.21	29.89	18.19	29.33	22.11	34.01	26.84	23.6	6.12	3.49	15.12
8	74.26	42.02	15.32	5.58	19.4	22.7	44.92	23.7	24.04	32.83	27.37	20.83
20	31.52	21.88	1.33	10.26	17.78	9.33	5.08	8.72	13.69	12.68	3.84	10.89
20	8.55	7.33	18.97	24.96	1.88	10.94	9.84	17.63	12.01	9	6.81	11
20	4.56	26.08	8.53	0.63	6.22	0.3	5.53	1.68	0.69	3.9	0.4	2.71
20	21.39	5.96	1.64	22.29	4.89	0.32	6.98	8.16	18.15	10.36	12.33	4.38
20	26.87	11.71	2.87	2.47	3.86	2.54	2.41	0.05	3.43	0	5.13	16.42
20	13.23	19.39	1.97	8.71	28.49	15.77	16.56	4.16	10.02	12.89	16.26	14.6
20	23.78	25.77	16.23	2.29	35.44	11.01	21.1	7.46	23.25	6.76		4.84
20	44.24	22.81	30.56	26.2	16.36	8.64	35.54	27.06	17.09	13.84	17.38	5.71
20	26.9	5.64	26.94	40.76	26.79	19.56	33.74	40.91	19.42	21.66	10.57	13
20	0.83	9.99	0.22	26.53	5.26	8.77	11.64	15.58	9.09	10.41	2.56	3.2
20	26.61	9.36	12.27	1.46	26.86	4.22	2.75	12.61	9.33	4.9	6.2	15.71
20	1.05	23.73	16.34	54.99	18.64	17.53	6.33	11.04	10.09	10.31	18.86	13.14
20	11.3	16.89	18.22	3.61	37.69	19.09	1.95	5.99	23.46	9.53	11.2	17.8
20	4.23	11.29	10.41	6.29	0.54	18.96	11.02	6.33	5.45	12.33	6.43	1.29
20	11.14	20.31	8.21	19.04	15.35	14.44	4.13	11.35	7.67	12.61	18.09	15.25
20	14.49	10.3	6.78	15.44	20.51	0.46	2.41	2.6	6.55	1.33	17.73	14.51
20	5.89	20.8	4.47	6.84	2.7	13.27	0.07	12.3	6.59	11.89	6.42	15.23
20	8.41	40.17	26.94	20.89	5.16	10.93	3.97	4.65	16.9	3.93	5.34	9.74
20	30.36	27.03	25.39	8.64	21.87	0.18	9.18	4.43	12.75	19.4	3.1	11.86
20	2.82	4.85	5.85	10.57	6.27	12.75	10.58	12	15.37	0.61	7.75	13.97
20	6.71	1.71	43.19	1.26	11.59	11.42	7.41	7.29	12.34	8.18	11.51	10.92
20	20.17	14.37	3.31	29.35	0.21	5.95	18.06	10.88	11.05	1.03	4.96	10.22
20	8.93	6.94	36.63	6.27	3.83	4.03	4.37	1.2	12.08	11.7	1.44	1.62
20	36.41	12.8	4.95	12.16	1.29	0.6	3.38	8.38	0	5.71	5.91	13.13
20	23.02	16.42	13.97	20.61	5.66	0.15	43.98	14.8	11.06	4.15	4.88	19.69
